# Supplementary material for: Immunomodulatory functions of ginsenosides in skin diseases: molecular mechanisms and therapeutic prospects
Source: Front Pharmacol. 2026 Apr 22;17:1783370. doi: 10.3389/fphar.2026.1783370 (PMC13143901; doi:10.3389/fphar.2026.1783370)
Supplement: Supplementary file 1 [file Table1.xlsx]

## Sheet: Sheet1
Disease	Ginsenoside	Article Title	No.	First Author (Year)	Study Type	Experimental Model	Dose Range	Minimum Effective Dose	Controls (Positive / Negative)	Material Source Clarity	Evidence Level	Model Relevance	Major Limitations
Psoriasis	Rg1	Ginsenoside Rg1 ameliorates psoriasis- like skin lesions by suppressing proliferation and NLRP3 inflammasomes in keratinocytes	1	Jingyi Mao (2022)	In vivo + In vitro	IMQ-induced psoriasis-like C57BL/6 mice; M5 cocktail-induced HaCaT keratinocytes	In vivo: 1, 3, 9 mg/kg (oral); In vitro: 2–40 μM	In vivo: 1 mg/kg (histological improvement observed); In vitro: 10 μM (proliferation inhibition evident)	Negative control: vehicle; IMQ model control; No pharmacological positive control	Pure metabolite (commercial Rg1, Biopurify, China)	Level II (animal) + Level III (cell)	High (IMQ model validated psoriasis model)	No positive drug control; No pharmacokinetics; Short treatment duration; No blinding/randomization reported
	Rg1	Ginsenoside Rg1 abolish imiquimod-induced psoriasis-like dermatitis in BALB/c mice via downregulating NF-κB signaling pathway	2	Quan Shi (2019)	In vivo	IMQ-induced psoriasis-like BALB/c mice	50 mg/kg oral (dose selection based on pilot 5–200 mg/kg)	50 mg/kg (only tested dose)	Positive: Dexamethasone 10 mg/kg; Negative: vehicle + IMQ-only	Commercial Rg1 (Shanghai Yuanye Biotech, China); purity not reported	Level II (animal)	High (IMQ validated model)	Single tested dose; No PK data; No blinding/randomization details; No GRg1 tissue concentration; Short duration
	compound K	Ginsenoside compound K ameliorates imiquimod-induced psoriasis like dermatitis through inhibiting REG3A/RegIIIg expression in keratinocytes	3	Fan (2019)	In vivo + In vitro	IMQ-induced psoriasis-like C57BL/6 mice; IL-36γ–stimulated HaCaT & NHEK cells	In vivo: 0.1% and 1% topical CK cream; In vitro: 0.4–40 μg/mL	In vivo: 0.1% (ear thickness reduction observed); In vitro: 1.6 μg/mL (REG3A mRNA suppression), 0.4 μg/mL (protein suppression)	Negative: Vaseline + IMQ; No pharmacological positive control	CK from Yunnan Yunuo (China); purity not reported; topical cream prepared in lab	Level II (animal) + Level III (cell)	High (IMQ validated psoriasis model)	No positive drug control; No systemic PK; Topical formulation not chemically characterized; Non-blinded design
	compound K	Ginsenoside Compound K Reduces Psoriasis-related Inflammation by Activation of the Glucocorticoid Receptor in Keratinocytes	4	Wang (2024)	In vivo + In vitro + Mechanistic (siRNA)	IMQ-induced BALB/c mice; TNF-α/VEGF165/IFN-γ–stimulated NHEKs	In vivo: 14, 28, 56, 112 mg/kg (oral); In vitro: 0.001–10 μM	In vivo: 14 mg/kg (PASI reduction observed); In vitro: 0.1 μM (anti-inflammatory effects detectable)	Positive: MTX 2 mg/kg; DEX 5 mg/kg; Negative: IMQ-only + vehicle	GCK ≥98% purity; Hisun Pharmaceutical; lot # provided	Level II (animal) + Level III (cell) + Mechanistic support	High (validated IMQ model + cytokine model)	No pharmacokinetics; No GR binding assay; Short-term model; No blinding statement; No clinical validation
	Rh2	Ginsenoside Rh2 Suppresses Neovascularization in Xenograft Psoriasis Model	5	Zhou (2015)	In vivo (xenograft)	Human prepsoriatic (PN) skin graft transplanted onto AGR129 mice	0.01, 0.1, 1 mg/ml (100 μl subcutaneous injection into graft)	0.01 mg/ml (acanthosis reduction detectable)	Negative: graft-only control; No pharmacological positive control	GRh2 from Weikeqi Bioscience (China); purity not reported	Level II (humanized animal model)	Very High (human PN skin xenograft model)	No systemic PK; No comparison to standard anti-psoriasis drugs; Small n=5; Short follow-up; No blinding; Purity not stated
	F4, R-Rg3, S-Rg3	Ginseng fruit rare saponins (GFRS) improved inflammatory response: In vitro and in vivo assessment	6	Zheng (2024)	In vitro + In vivo	LPS-induced RAW264.7 & HaCaT; IMQ-induced C57BL/6 mice	In vitro: 40–80 μg/mL; In vivo: 30, 60, 120 mg/kg (topical)	In vitro: 40 μg/mL; In vivo: 30 mg/kg	Negative: Vehicle (50% ethanol); Positive: 0.025% retinoic acid cream	GFRS (Batch 20230829); citric-acid converted ginseng fruit saponins; HPLC-DAD quantified components	Level III (animal + cell)	High (IMQ psoriasis model; LPS inflammatory model)	Complex mixture (not single metabolite); No PK; No systemic exposure data; Short duration (7 days); No blinding reported
Atopic Dermatitis	F2	Ginsenoside F2-Mediated Intestinal Microbiota and Its Metabolite Propionic Acid Positively Impact the Gut-Skin Axis in Atopic Dermatitis Mice	7	Liu (2024)	In vivo	DFE-induced BALB/c AD mice; DNCB/DFE combined AD model	F2: 50 mg/kg/day (oral); Propionic acid: 200 mg/kg/day; Cyclosporin A: 20 mg/kg	Not determined (single-dose design)	Negative: Vehicle + AD model; Positive: Cyclosporin A 20 mg/kg	Ginsenoside F2 (GOREN Biotechnology, China); purity not reported; botanical source not taxonomically validated	Level II (animal)	High (validated allergic dermatitis model; gut–skin axis mechanistic validation)	Single dose only; No PK data; No toxicity evaluation; No randomization/blinding details; Botanical authentication not reported
	Rh2, Rg3, Rb1, Rc, Ro	Red ginseng inhibits scratching behavior associated with atopic dermatitis in experimental animal models	8	Samukawa (2012)	In vivo	Histamine-induced vascular permeability (Wistar rats); Histamine-induced scratching (ICR mice); DNFB-induced AD (BALB/c mice)	Topical RGE: 0.01% and 1%; Tacrolimus: 0.1%; Dexamethasone: 0.05%; Diphenhydramine: 1%	0.01% (histamine model); 1% (AD model showed stronger effect)	Negative: Hydrophilic ointment or ethanol vehicle; Positive: Tacrolimus 0.1%, Dexamethasone 0.05%, Diphenhydramine 1%	Red ginseng extract (RGE) from 6-year-old Panax ginseng C.A.Mey.; extracted with 70% methanol; saponin fraction isolated; HPLC quantified ginsenosides (content table provided); voucher specimen not reported	Level II (animal)	High (validated DNFB AD model; itch behavior quantification; NGF and substance P pathway analysis)	Crude extract (mixture); No purity standardization beyond HPLC profile; No PK data; Short-term model; No randomization/blinding description; No human validation
	Rb1, Rg1, Rg3, Rh1	Red ginseng extracts attenuate skin inflammation in atopic dermatitis through p70 ribosomal protein S6 kinase activation	9	Osada-Oka (2018)	In vitro + In vivo	IgE-stimulated KU812 basophils; IFN-γ-stimulated NHEK keratinocytes; DNFB-induced AD BALB/c mice	In vitro: RGE 100 μg/mL; Ginsenosides (Rb1, Rg1, Rg3, Rh1) 5–10 μg/mL; In vivo: RGE 1% topical; individual ginsenosides 0.01% topical	Not determined (single concentration per model)	Negative: Ethanol vehicle; Disease model control; No standard pharmacological positive control in AD mouse model	Red ginseng (6-year-old Panax ginseng C.A.Mey., Araliaceae) from Ohki Pharmaceutical; 70% methanol extract; saponin fraction (RGE) isolated; no voucher specimen reported; purity of individual ginsenosides not specified	Level II (animal + mechanistic cell validation)	High (validated DNFB AD model; IgE-basophil and IFN-γ-keratinocyte inflammatory pathways examined)	Crude extract mixture; No PK data; No dose–response in vivo; No blinding/randomization details; No clinical data; Botanical voucher not reported
	Compound K	Compound K improves skin barrier function by increasing SPINK5 expression	10	Park (2020)	In vitro + In vivo	UVB-irradiated HaCaT; UVB-irradiated SKH-1 hairless mice; DNCB-induced AD model (SKH-1 mice)	In vitro: 1–30 μM; In vivo: 0.3% topical CK	In vitro: 3 μM; In vivo: 0.3% (single tested concentration)	Negative: Vehicle (propylene glycol:EtOH 7:3); Disease model control; No pharmacological positive control	Compound K (purity >99%); provided by Konkuk University; botanical origin stated as metabolite of Panax ginseng C.A.Mey.; voucher specimen not reported	Level II (animal + mechanistic cell validation)	High (validated UVB barrier disruption + DNCB AD model; TEWL and hydration measured; SPINK5 pathway mechanistic validation)	Single in vivo dose; No PK; No systemic exposure data; No blinding/randomization reported; No clinical validation; Botanical authentication not documented
	Rg1	A tri-compound formula comprising Ginsenoside Rg1, tetrandrine and icariin alleviates atopic dermatitis symptoms in a mouse model	11	Wu (2025)	In vivo (topical murine model)	MC903-induced AD-like dermatitis in female BALB/c mice (6–8 weeks); ear skin inflammation model	Low dose: 1.5% Rg1 + 1% tetrandrine + 0.25% icariin; High dose: 3% Rg1 + 2% tetrandrine + 0.5% icariin (topical, 20 μL/day for 9 days)	Low dose GTI (significant reduction in dermatitis score & ear thickness)	Negative: 10% DMSO in ethanol (vehicle); Disease control: MC903 only; Positive: 0.05% dexamethasone	Ginsenoside Rg1, tetrandrine, icariin (≥98% purity, HPLC-verified; Alfa Biotechnology, Chengdu, China)	Level III (animal study)	High (MC903 AD model replicates Th2 inflammation, IgE elevation, barrier dysfunction)	Combination formula (no single-component comparison); No pharmacokinetics; No systemic exposure analysis; Short duration (9 days); n=5/group; No microbiome assessment; Chronic AD not modeled
	Rh2	Ginsenoside Rh2 Ameliorates Atopic Dermatitis in NC/Nga Mice by Suppressing NF-kappaB-Mediated Thymic Stromal Lymphopoietin Expression and T Helper Type 2 Differentiation	12	Ko (2019)	In vitro + In vivo	In vitro: TNF-α (20 ng/mL) + Poly I:C (100 μg/mL)-stimulated NHKs; In vivo: DNCB-induced AD in male NC/Nga mice (7–8 weeks)	In vitro: 1–10 μM (5 μM optimal); In vivo: 5 μM topical daily (250 μL) for 3 weeks	In vitro: 5 μM; In vivo: 5 μM topical	Negative: DMSO (0.05%); Disease control: DNCB only; Positive: Dexamethasone (10 μM topical); NF-κB inhibitor (Bay 11-7082) used mechanistically	Ginsenoside Rh2 (>95% purity); enzymatically bioconverted from PPT-type ginsenosides; purified by silica/ODS column + preparative HPLC; dissolved in DMSO	Level III (animal + cell)	High (DNCB-NC/Nga is well-established Th2-driven AD model; NHKs inflammatory model relevant)	No pharmacokinetics; Topical μM concentration lacks systemic exposure clarity; Short-term (3 weeks); No blinding reported; n=6; No chronic relapse model; No microbiome assessment; Single-species validation only
	Rb3, Rd, Re	Therapeutic potential of ginseng leaf extract in inhibiting mast cell-mediated allergic inflammation and atopic dermatitis-like skin inflammation in DNCB-treated mice	13	Oh (2024)	In vitro + In vivo	In vitro: IgE/DNP-BSA-activated RBL-2H3 mast cells; In vivo: DNCB-induced AD-like dermatitis in male BALB/c mice (n=5/group)	In vitro: 10–40 μg/mL (non-toxic up to 100 μg/mL); In vivo: 50 & 100 mg/kg topical (35 days); Dexa 1 mg/kg IP	In vitro: 20 μg/mL; In vivo: 50 mg/kg	Negative: Vehicle (saline/olive oil); Disease control: DNCB only; Positive: Dexamethasone (10 μM in vitro; 1 mg/kg IP in vivo)	American ginseng leaf extract (Panax quinquefolius L., Araliaceae); 70% ethanol extraction; Diaion HP-20 purification; HPLC-quantified major ginsenosides (Rg1, Re, Rb1, Rb2, Rb3, Rc, Rd)	Level III (animal + mechanistic cell study)	High (DNCB AD model reproduces IgE elevation, mast cell infiltration, Th2 cytokines, NLRP3 activation)	Complex extract (multi-metabolite); No pharmacokinetics; No bioavailability data; Small sample size (n=5); No blinding reported; Acute–subchronic model only; No clinical translation
Skin photoaging	Rk3	Anti-Photoaging and Anti-Inflammatory Effects of Ginsenoside Rk3 During Exposure to UV Irradiation	14	Wan (2021)	In vitro + In vivo	UVB (60 mJ/cm²)-irradiated HaCaT cells; UVB-irradiated BALB/c hairless mice (8 weeks)	In vitro: 2.5, 5, 10 μM; In vivo: 0.5 mg/cm² topical; UVB up to 180 mJ/cm²	In vitro: 5 μM; In vivo: 0.5 mg/cm²	In vitro: Control + UVB + Vehicle; In vivo: Control, UVB, UVB + Vehicle	Ginsenoside Rk3 (≥98% purity); derived from Panax ginseng C.A. Meyer (Araliaceae); supplier indicated; HPLC confirmed	Level III (animal + cell mechanistic)	High (validated chronic UVB photoaging mouse model + keratinocyte model)	No pharmacokinetic data; Single dose tested in vivo; No positive standard comparator (e.g., retinoid); No long-term safety; Limited fibroblast analysis; No clinical data
	C-Mc	Chemical Distance Measurement and System Pharmacology Approach Uncover the Novel Protective Effects of Biotransformed Ginsenoside C-Mc against UVB-Irradiated Photoaging	15	Liu (2022)	In vitro (primary human cells)	UVB (144 mJ/cm²)-irradiated NHDFs (normal human dermal fibroblasts)	1, 10, 20 μM (post-UVB treatment)	10 μM (significant reduction of ROS & MMP; 20 μM strongest effect)	Negative: Non-UVB control; UVB vehicle control; No explicit pharmacologic positive control	Ginsenoside C-Mc derived from Panax quinquefolius L. (Araliaceae); prepared via biotransformation of PPD ginsenosides using Aspergillus niger g.848 strain; purity >95% (HPLC); structurally confirmed by MS and NMR	Level II (mechanistic in vitro validation + in silico integration)	Moderate–High (human dermal fibroblast UVB photoaging model; no 3D skin or in vivo validation)	No animal validation; No topical formulation; No PK data; Short-term UVB model; Only fibroblast layer studied; Single compound tested despite initial multi-candidate screening
	Rk1	Ginsenoside Rk1 Prevents UVB Irradiation-Mediated Oxidative Stress, Inflammatory Response, and Collagen Degradation via the PI3K/AKT/NF-κB Pathway In Vitro and In Vivo	16	Liu (2022)	In vitro + In vivo	UVB-irradiated HaCaT keratinocytes; UVB-irradiated BALB/c nude mice (10 weeks)	In vitro: 10, 20, 40 μM; In vivo: 2.0 mg/cm²/day topical (UVB up to 400 mJ/cm²)	In vitro: 10 μM; In vivo: 2.0 mg/cm²/day	In vitro: Vehicle (0.1% DMSO); In vivo: UVB + Vaseline vehicle; PI3K activator 740 Y-P (mechanistic control)	Ginsenoside Rk1 (≥98% purity); Biomedical Research Institute of Northwest University (Shaanxi, China)	Level III (animal + cell)	High (UVB photoaging model; keratinocyte UVB model)	No pharmacokinetic data; Only female nude mice; No blinding reported; Single topical dose tested; No long-term safety evaluation
	Rg3	Rg3-loaded P407/CS/HA hydrogel inhibits UVB-induced oxidative stress, inflammation and apoptosis in HaCaT cells	17	Ding (2023)	In vitro (formulation-based mechanistic study)	UVB (30 mJ/cm², 5 min)-irradiated HaCaT keratinocytes	Hydrogel Rg3 loading: 0.5, 1, 2 mg/mL; Cellular exposure concentration: 10 μg/mL (non-cytotoxic threshold); UVB: 30 mJ/cm²	1 mg/mL Rg3-Gel (strongest effect); 10 μg/mL working concentration	Control (no UVB); UVB-only; Blank hydrogel; No pharmacologic positive control	Ginsenoside Rg3 (source not fully taxonomically validated in paper; described as derived from Panax ginseng C.A. Meyer, Araliaceae); loaded into self-prepared P407/CS/HA thermosensitive hydrogel	Level II–III (cell mechanistic + formulation study; no animal)	Moderate (validated UVB-HaCaT oxidative/inflammatory model; no dermal or in vivo validation)	No in vivo model; No PK or skin penetration data; No positive anti-photoaging comparator; Only keratinocytes studied; No fibroblast/collagen matrix validation; Short-term 24h model; No clinical relevance assessment
	Rb2	Antiphotoaging and Antimelanogenesis Properties of Ginsenoside C-Y, a Ginsenoside Rb2 Metabolite from American Ginseng PDD-ginsenoside.	18	Liu (2019)	In vitro + In vivo (zebrafish)	UVB (144 mJ/cm²)-irradiated NHDFs; Melan-a cells; Zebrafish embryos (melanogenesis model)	10, 20, 30 μM (cells); 20–30 μM (zebrafish); UVB: 144 mJ/cm²	20 μM (significant ROS/MMP reduction); 30 μM strongest effect	Negative: Non-UVB control; UVB control; Vehicle; Positive: Arbutin (10–50 μM) for melanogenesis	Ginsenoside C-Y biotransformed from Panax quinquefolius L. (Araliaceae) PPD ginsenosides via Aspergillus niger g.848; purity >95.49% (HPLC/MS verified)	Level III (cell + zebrafish)	Moderate–High (validated UVB dermal fibroblast model; zebrafish melanogenesis model; no mammalian in vivo skin model)	No mouse photoaging model; No topical delivery validation; No pharmacokinetics; Acute UVB model only; Limited dose-response depth; Cosmetic relevance suggested but not clinically validated
	Compound K	Ginsenoside CK and retinol on UVA-induced photoaging exert the synergistic effect through antioxidant and antiapoptotic mechanisms	19	Zhang (2025)	In vitro + In vivo (zebrafish toxicity)	In vitro: UVA (40 J/cm²)-irradiated HaCaT cells; In vivo: Zebrafish embryo toxicity model (96 h exposure)	CK: 0.001–0.2 mg/mL (effective 0.005–0.01 mg/mL); Retinol: 0.01–0.02 mg/mL; HPR: 0.05–0.1 mg/mL; VAPA: 0.1–0.2 mg/mL; Zebrafish CK: 0.0005–0.008 mg/mL	CK 0.005 mg/mL (in vitro protective); Combination CK 0.01 mg/mL + Retinol 0.01 mg/mL showed strongest effect	Negative: 0.1% DMSO; UVA-only group; Positive control: Rosup (ROS assay); No pharmacological standard anti-photoaging comparator	Ginsenoside CK (≥50% purity); Retinol (≥50%); HPR (≥99%); VAPA (≥99%); supplied by Guangzhou Guangya Biotechnology; botanical source not taxonomically verified	Level III (cell + transcriptomic + zebrafish safety)	Moderate–High (UVA 40 J/cm² keratinocyte photoaging model validated; zebrafish toxicity supports irritation reduction but not skin efficacy model)	No mammalian in vivo photoaging model; CK purity only ≥50%; No pharmacokinetics; No long-term exposure; No clinical data; Synergy not quantified (no combination index); Zebrafish assesses toxicity not anti-aging efficacy
wound-Healing and fibrotic	Rb1	Ginsenoside Rb1 Enhances Keratinocyte Migration by a Sphingosine-1-Phosphate-Dependent Mechanism	20	Shin (2018)	In vitro mechanistic study	HaCaT keratinocyte scratch wound assay	20, 50 μg/mL (48 h)	20 μg/mL	Vehicle control; SPHK1 inhibitor (SKI 1 μM); S1P receptor inhibitor (Pertussis toxin 12.5 ng/mL); NF-κB inhibitor (BAY11-7082 1 μM)	Ginsenoside Rb1; botanical source implied Panax ginseng C.A. Meyer (Araliaceae) but not taxonomically validated; purity not clearly stated	Level II (cell mechanistic only)	Moderate (validated keratinocyte migration model; no in vivo wound model)	No animal wound healing model; No pharmacokinetics; No topical formulation; No positive wound-healing comparator; Purity unspecified; Scratch assay only; No 3D skin model; Acute 48 h exposure only
	Rb1	Possible role of ginsenoside Rb1 in skin wound healing via regulating senescent skin dermal fibroblast	21	Hou (2018)	In vitro (mechanistic)	H₂O₂-induced senescent human dermal fibroblasts (CCD-986Sk); HaCaT scratch assay; conditioned medium model	Rb1: 0.1–20 μg/mL (mechanistic experiments at 5 μg/mL)	5 μg/mL	Negative: DMSO vehicle; Senescence control: H₂O₂ 100 μM; Pathway controls: SB203580 (p38 inhibitor), SB-747651A (MSK inhibitor)	Ginsenoside Rb1 (>98% purity), HPLC-prepared; dissolved in DMSO; source not further specified	Level III (cell-based mechanistic study)	Moderate (scratch assay + growth factor secretion; no in vivo wound model)	No animal wound model; no dose–response wound healing curve; conditioned medium model indirect; no PK data; no blinding; SASP activation mechanism indirect
	Rg3	Ginsenoside Rg3 inhibits keloid fibroblast proliferation, angiogenesis and collagen synthesis in vitro via the TGF‑β/Smad and ERK signaling pathways	22	Tang (2018)	In vitro + Ex vivo	Primary human keloid fibroblasts (KFs); scratch assay; Transwell invasion; keloid explant culture	50, 100 μg/mL (72 h)	50 μg/mL (anti-proliferative); 100 μg/mL (apoptotic effect)	Vehicle: DMSO <0.1%; Negative control: untreated KFs; IHC isotype control in explants	Ginsenoside Rg3 (98.6% purity), Dalian Fusheng Pharmaceutical; derived from Panax ginseng C.A. Meyer (Araliaceae)	Level III (human primary cells + explant tissue; no in vivo animal)	Moderate–High (primary keloid fibroblasts + tissue explant model; no systemic model)	No animal wound model; no pharmacokinetics; high μg/mL concentrations; no positive comparator (e.g., corticosteroid); no dose–response curve below 50 μg/mL; short exposure (≤6 days); no blinding reported
	Rg1	Ginsenoside Rg1 Promotes Wound Healing in Mice with Superficial Second-Degree Burns Through Energy Metabolism, Cell Migration, and Cell Adhesion Pathways	23	Huang (2021)	In vitro + In vivo	High-glucose (33 mM)–induced HUVECs; Streptozotocin-induced diabetic rat DFU model	In vitro: Rg1 concentration not clearly dose-ranged (single working concentration); In vivo: 150 mg/kg/day i.p. × 12 days	150 mg/kg/day (in vivo effective dose); single concentration in vitro	In vitro: Normal glucose (5.5 mM), High glucose control; miR-489-3p mimic/inhibitor; Sirt1 overexpression controls; In vivo: DFU control, Rg1 group, agomir NC, miR-489-3p agomir ± Sirt1 overexpression	Ginsenoside Rg1 derived from Panax ginseng C.A. Meyer (Araliaceae); purity not explicitly stated in methods; commercial source not fully detailed	Level III (animal disease model + mechanistic cell study)	High (validated STZ diabetic rat DFU model + endothelial dysfunction model)	Single Rg1 dose tested; no topical delivery comparison; no positive clinical comparator (e.g., growth factor therapy); purity not specified; limited PK data; short 12-day endpoint; no blinding reported
	Rg3	Effects of ginsenoside Rg3 on apoptosis in A375.S2 melanoma cells	24	Kim (2019)	In vitro	Human melanoma A375.S2 cells (ATCC)	0–100 μM (MTT); 10–40 μM (morphology/colony); 20 μM (migration); 5–30 μM (WB); 40 μM (flow cytometry)	IC50 ≈ 20 μM (24 h)	Vehicle: DMSO; No positive anticancer control; Kinase inhibitors: PD98059 (50 μM), SB203580 (20 μM), SP600125 (20 μM)	Ginsenoside Rg3 from NPC & BioTech (Korea); dissolved in DMSO (5 mg/mL stock); purity not reported; botanical origin not specified (should be Panax ginseng C.A.Mey., Araliaceae)	Level IV (single human cancer cell line study)	Moderate (human melanoma line; no in vivo validation)	No animal model; no xenograft confirmation; single cell line; no normal melanocyte comparison; no PK; no purity data; no clinical comparator; short 24 h exposure; apoptosis limited to Bax/Bcl-2 axis
melanoma	Rg3	Antitumor activity of ginsenoside Rg3 in melanoma through downregulation of the ERK and Akt pathways	25	Meng (2019)	In vitro + In vivo	Murine B16 melanoma cells; C57BL/6 xenograft model; lung metastasis model; angiogenesis assay	In vitro: 1–15 μg/mL (IC50 ≈ 7.76 μg/mL); In vivo: 0.3, 1.0, 3.0 mg/kg i.p.; Positive control: 20 mg/kg 5-FU	In vitro: 2.5 μg/mL (migration inhibition); In vivo: 1.0 mg/kg (significant tumor suppression)	Negative: DMSO vehicle; Positive: 5-FU (20 mg/kg); pathway control: none	Ginsenoside Rg3 (Shanghai Haoran Biological Technology Co., Ltd.); dissolved in DMSO; purity not specified; botanical origin not explicitly validated (should be Panax ginseng C.A.Mey., Araliaceae)	Level II (animal tumor model + metastasis + angiogenesis validation)	High (validated syngeneic melanoma model + metastasis + angiogenesis; includes positive control)	Murine B16 model (not human melanoma); no human xenograft; purity not reported; no PK data; intraperitoneal route only; limited dose range; no survival analysis; no immune profiling despite immune-competent model
	Rg3	Ginsenoside Rg3-induced EGFR/MAPK pathway deactivation inhibits melanoma cell proliferation by decreasing FUT4/LeY expression	26	Shan (2015)	In vitro + In vivo	Human A375 melanoma cells; Balb/c-nu/nu xenograft model	In vitro: 0, 25, 50, 100 μg/mL (24 h); In vivo: 20 mg/kg s.c. every 48 h for 3 weeks; siFUT4: 6 mg/kg	In vitro: 25 μg/mL (significant inhibition); In vivo: 20 mg/kg	Negative: Vehicle/vector control; Mechanistic: FUT4 siRNA; EGFR inhibitor AG1478 (10 μM); No standard chemotherapy comparator	20(R)-Rg3 provided by Dalian Fu Sheng Pharmaceutical Co.; prepared in DMEM (500 μg/mL stock); purity not stated; botanical origin not taxonomically validated (should be Panax ginseng C.A.Mey., Araliaceae)	Level II (human cell line + xenograft model + mechanistic validation)	High (human melanoma xenograft + glycosylation mechanism + pathway validation)	Single cell line; no survival curve; no toxicity panel; no pharmacokinetics; no comparison to approved melanoma therapy; high in vitro concentrations; purity not reported; subcutaneous dosing only; small n=6/group
	Rh2	20(S)-Ginsenoside Rh2 induces apoptosis and autophagy in melanoma cells via suppressing Src/STAT3 signaling	27	Li (2024)	In vitro + In vivo	A375, B16F10 melanoma cells; B16F10 allograft C57BL/6 mice	In vitro: 0–60 μM; In vivo: 20, 40, 60 mg/kg (i.p., daily ×15 d)	In vitro: 10–20 μM; In vivo: 20 mg/kg	Negative: DMSO/vehicle (PBS + 5% Tween-80 + 5% PEG-400); Positive: DTIC 50 mg/kg	20(S)-Ginsenoside Rh2 (≥98% purity, HPLC; Chengdu Alfa Biotechnology)	Level II (animal xenograft + mechanistic cell validation)	High (murine melanoma syngeneic model + human melanoma line)	No PK data; Short duration (15 d); Single tumor model; No metastasis model; Limited toxicity profiling; No blinding reported
	Rh2	Ginsenoside G-Rh2 synergizes with SMI-4a in anti-melanoma activity through autophagic cell death	28	Lv (2018)	In vitro + In vivo (combination study)	A375 & G361 human melanoma cells; BALB/c nude mouse A375 xenograft	In vitro: SMI-4a 0.625–10 μM; Combination: SMI-4a 1 μM + G-Rh2 3 μM; In vivo: SMI-4a 15 mg/kg; G-Rh2 30 mg/kg; Combination every 2 days (intratumoral)	In vitro: 1 μM SMI-4a + 3 μM G-Rh2 (synergistic apoptosis); In vivo: 15 + 30 mg/kg combination	Negative: 0.5% MC vehicle; Single-agent arms: SMI-4a alone, G-Rh2 alone; No standard chemotherapy comparator	G-Rh2 (Weikeqi Bioscience, China); purity not stated; botanical origin not taxonomically validated (should be Panax ginseng C.A.Mey., Araliaceae)	Level II (human melanoma xenograft + mechanistic validation)	High (human A375 xenograft + mechanistic AKT/mTOR/autophagy axis)	No PK data; Intratumoral injection (not systemic route); No survival analysis; No toxicity profiling; No clinical comparator; Purity not specified; Small sample size (n=10/group); Limited immune context (nude mice)
	Re	Ginsenoside Re inhibits melanogenesis and melanoma growth by downregulating microphthalmia-associated transcription factor	29	Hwang (2023)	In vitro + In vivo	In vitro: B16F10 melanoma; HaCaT keratinocytes; mushroom tyrosinase assay; In vivo: Zebrafish pigmentation model; B16F10 xenograft in C57BL/6 mice	In vitro: 12.5–200 μM; Zebrafish: 20, 100 μM; Xenograft: 5, 25 mg/kg (i.p.)	In vitro: 20 μM (melanin ↓); In vivo: 5 mg/kg (tumor growth ↓)	Negative: Vehicle (DMSO); Positive: PTU (zebrafish), Arbutin (tyrosinase assay), 5-FU (xenograft)	Ginsenoside Re purchased from Aaron Chemicals (Nanjing, China); purity not explicitly stated	Level III (animal + cell, no clinical)	High (validated melanoma xenograft; zebrafish pigmentation; mechanistic validation via AKT/ERK pathway)	No pharmacokinetics; short treatment duration (10 days); purity not specified; no systemic toxicity profiling; single tumor model; no blinding reported
	Ro	Inhibitory Effects of Ginsenoside Ro on the Growth of B16F10 Melanoma via Its Metabolites	30	Zheng (2019)	In vitro + In vivo	B16F10 melanoma cells; C57BL/6J xenograft model; HUVEC tube formation assay	Ro (in vivo): 25 mg/kg i.p.; Ro (in vitro): 0–100 μg/mL (no effect); Metabolites: R1 25 mg/kg; IVa 25 mg/kg; E 5 mg/kg; In vitro: R1 IC50 = 24.52 μg/mL; E IC50 = 2.58 μg/mL	Ro: 25 mg/kg (in vivo only); E: 5 mg/kg (most potent metabolite)	Negative: saline; Vehicle: 0.1% DMSO; Positive: CTX 20 mg/kg; Tube assay: untreated HUVECs	Ro, R1, IVa, E purchased from Chemfaces (Wuhan, China); purity >98%; botanical origin: Panax ginseng C.A. Meyer (Araliaceae)	Level II (animal tumor model + mechanistic metabolite validation)	High (syngeneic melanoma model; angiogenesis assay; metabolite pharmacology clarified)	Only murine melanoma; no human melanoma model; short duration (15 days); no survival analysis; no PK quantification of metabolites; no systemic toxicity panel; no immune profiling; no blinding reported
	Rk1	Induction of apoptosis by ginsenoside Rk1 in SK-MEL-2-human melanoma	31	Kim (2012)	In vitro (mechanistic apoptosis study)	SK-MEL-2 human melanoma cells (ATCC)	5–100 μM (24–48 h); Mechanistic assays at 25, 50, 75, 100 μM	25 μM (morphological apoptosis); IC50 24 h: 82.33 μM	Negative: DMSO vehicle; Comparative: Rg3 (100 μM); Mechanistic: Fas/FasL antagonist Kp7-6 (1 mM)	Ginsenoside Rk1 isolated from heat-processed red ginseng (Panax ginseng C.A. Meyer, Araliaceae) via high-speed counter-current chromatography; purity not stated	Level IV (single human cell line only)	Moderate (validated melanoma cell line; no in vivo validation)	No animal model; High micromolar IC50; Single cell line; No pharmacokinetics; No toxicity comparison to normal melanocytes; Short 24–48 h exposure; No positive chemotherapy comparator; Purity not reported
combination of ginsenoside metabolites	Rb2, Rg3	Combination of Ginsenosides Rb2 and Rg3 Promotes Angiogenic Phenotype of Human Endothelial Cells via PI3K/Akt and MAPK/ERK Pathways	32	Choi (2021)	In vitro (synergy mechanistic study)	HUVEC proliferation, tube formation, RNA-seq, pathway inhibition	Rb2: 10–100 μM; Rg3: 1–10 μM; Optimal combo: Rb2 50 μM + Rg3 5 μM	Rb2 50 μM + Rg3 5 μM	Negative: DMSO (<0.1%); Positive: FGF; Pathway inhibitors: LY294002, U0126, Reparixin	Rb2 (>99%, Shanghai Hutchison); Rg3 (>98%, Seoul Nat Univ)	Level III (cell + mechanistic omics)	Moderate–High (angiogenesis model; endothelial relevance)	No in vivo validation; supraphysiological doses; no PK; no systemic exposure data; endothelial-only model; short-term assays
	Rb2, Rb3	Combination of the ginsenosides Rb3 and Rb2 exerts protective effects against myocardial ischemia reperfusion injury in rats	33	Liu (2020)	In vivo (rat I/R model) + in vitro (H9c2 cells)	Sprague-Dawley rat myocardial ischemia-reperfusion model; H9c2 cardiomyocytes hypoxia/reoxygenation	In vivo: Rb3 (20 mg/kg), Rb2 (20 mg/kg), Combination (20+20 mg/kg, i.p.); In vitro: 10–80 μM	In vivo: 20 mg/kg each (combination superior); In vitro: 20 μM	Negative: saline; Sham group; Single-compound arms (Rb3 only, Rb2 only)	Rb3 and Rb2 purchased from National Institute for the Control of Pharmaceutical and Biological Products (purity >98%); botanical origin: Panax ginseng C.A. Meyer (Araliaceae)	Level II (validated animal disease model with comparator arms)	High (established myocardial I/R rat model; mechanistic PI3K/Akt and apoptosis assays)	No formal synergy index calculation (e.g., CI); additive vs synergistic not rigorously quantified; no PK; short 24 h reperfusion; no long-term survival; single species; no blinding reported
	Rb1, Rb2	Ginsenoside Rb1 and Rb2 upregulate Akt/mTOR signaling-mediated muscular hypertrophy and myoblast differentiation	34	Go (2020)	In vitro (mechanistic differentiation study)	C2C12 myoblast differentiation; RD rhabdomyosarcoma transdifferentiation; 293T overexpression system	10–500 nM; Combination: 25 nM Rb1 + 75 nM Rb2	10 nM (Akt phosphorylation); 25 nM (myotube formation); Optimal combo: 25 nM + 75 nM	Negative: DMSO; Loading controls: pan-Cadherin / α-Tubulin; No pharmacological positive control	Rb1 and Rb2 (purity >98%); Provided by Ambo Institute (Korea); botanical origin: Panax ginseng C.A. Meyer (Araliaceae)	Level IV (cell-only, no animal validation)	Moderate (validated myoblast model; mechanistic depth via Akt/mTOR pathway; no disease model)	No in vivo validation; No pharmacokinetics; No toxicity profiling; No formal synergy index (only qualitative combination superiority); No muscle atrophy disease model; No blinding; Short-term differentiation assay
	(24R)-Pseudo-Ginsenoside HQ	Immunomodulatory Effects of (24R)-Pseudo-Ginsenoside HQ and (24S)-Pseudo-Ginsenoside HQ on Cyclophosphamide-Induced Immunosuppression and Their Anti-Tumor Effects Study	35	Qi (2019)	In vivo (immunosuppression + tumor model)	CTX-induced immunosuppressed BALB/c mice; H22 hepatoma-bearing ICR mice	Immuno model: 10, 20 mg/kg (oral, 15 days); Tumor model: 5, 10, 20 mg/kg; CTX 25 mg/kg (i.p.)	Immunomodulation: 10 mg/kg; Tumor inhibition: 10 mg/kg (R-PHQ comparable to Rh2 20 mg/kg)	Negative: 0.05% CMC-Na; Disease control: CTX (75 mg/kg immuno model; 25 mg/kg tumor model); No separate positive immunostimulant control	R-PHQ & S-PHQ semi-synthesized from (20S)-Rh2 via oxidation; prepared in Jilin University lab; structural info in supplementary file	Level III (animal mechanistic)	High for chemotherapy-induced immunosuppression; Moderate for hepatoma xenograft	No pharmacokinetics; No purity percentage reported; No randomization/blinding statement; Short duration (14–15 days); Single tumor type; No toxicity panel; No human data
	Rg2, Rh1	Minor Ginsenoside Rg2 and Rh1 Attenuates LPS-Induced Acute Liver and Kidney Damages via Downregulating Activation of TLR4-STAT1 and Inflammatory Cytokine Production in Macrophages	36	Huynh (2020)	In vitro + In vivo	In vitro: LPS-stimulated RAW264.7 macrophages; In vivo: LPS-induced acute liver & kidney injury in ICR mice	In vitro: 10–50 μg/mL (Rg2, Rh1, or 1:1 combination); In vivo: 20 mg/kg (i.p., 2 h or 24 h pretreatment); LPS 5–10 mg/kg	In vitro: 10 μg/mL (combination shows significant NO/iNOS inhibition); In vivo: 20 mg/kg	Negative: Vehicle control; Positive (in vitro): Dexamethasone; Disease control: LPS only group	Ginsenosides Rg2 and Rh1 (purity 99%) purchased from Ace EMzyme (Korea); 1:1 mixture prepared experimentally	Level III (animal + mechanistic cell)	High for acute endotoxemia model (LPS systemic inflammation); Moderate translational relevance (sepsis-like model)	No pharmacokinetic data; Single dose tested in vivo; No dose-response in animal model; Short-term acute model only; No blinding/randomization statement; Not skin-specific model
